# Supplementary material for: Hemodynamic forces prevent myxomatous valve disease in mice through KLF2/4 signaling
Source: J Clin Invest. 2025 Jun 16;135(12):e186593. doi: 10.1172/JCI186593 (PMC12165810; doi:10.1172/JCI186593)
Supplement: Supporting data values [file jci-135-186593-s100.xlsx]

## Sheet: Fig 1E
	Control					Unloaded HHT
Klf2	1.1886	1.2499	0.9965	0.736	0.829	0.2962	0.3453	0.1777	0.3354
Klf4	1.1265	1.142	1.1344	0.8273	0.7698	0.3175	0.3218	0.1915	0.3374

## Sheet: Fig 1G
Control	Loaded HHT	Unloaded HHT
0.683669	0.45787	0.0206613
0.789928	0.761887	0.0435364
1.07107	0.587004	0.136635
1.22418	0.52502	0.104783
1.22603		0.199603
1.13564		0.0250888
0.643822
1.22566

## Sheet: Fig 1I
Control	Loaded HHT	Unloaded HHT
73.5329	46.7795	35.8677
60.8876	42.5867	40.8281
56.6769	27.3462	21.9442
51.2066	31.7644	15.8303
66.1392	67.8791	23.8982
65.7969	53.3742
58.4863
45.6507
51.8316

## Sheet: Fig 1K
Control	Loaded HHT	Unloaded HHT
0.849817	0.375092	0.328205
0.79707	0.826374	0.609524
1.51209	1.31868	0.597802
0.841026	0.920147	0.357509

## Sheet: Fig S1B
Control	Unloaded HHT
0.963189	0.284087
0.770614	1.10399
1.55605	0.70964
0.378193	2.5995
1.33195	0.954932

## Sheet: Fig S1C
Control	Unloaded HHT
0.540035	0.328046
1.38476	1.31838
1.66792	0.288114
0.428929	1.35131
0.97835	0.256435

## Sheet: Fig 2B
	Control								Unloaded HHT
4 days	24586	29578	18628	24025.9	32175.1	29152.1	31644.3	27309.8	18790	27962	27793	25871	32309	33955	25063
14 days	29266	30521	19217	27331	22006	22006			62719	36224	42393	27695	46109	29963	47696
1 month	21396	22195	18257	30253	30795				97180.9	54687	119826	69166.4	83198.4

## Sheet: Fig2D
	Control								Unloaded HHT
4 days	0.7	3.8	1.7						10.5	4.3	7	5.7	14.6	10	6.7
14 days	2.8	3.3	2.1	0.8	2.7	0.5			6.7	10.3	7	6.7	4.3	6.5
1 month	2.7	2.1	0.46	1.5	1.4				8.23	10.1	6.2	5.6	11.8

## Sheet: Fig2E
	Control								Unloaded HHT																Loaded Transplant
4 days	3.1	1.8	1.8						7	6	5.9	2.5	8.7	4.2	3.5
14 days	3.4	3.1	1.1	0.9	2.1	0.7			8.8	3.2	5.1	3.5	3.8
1 month	0.84	1.9	2.2	0.47	1.1				4.7	4.5	3.5	4.9	4.2

## Sheet: Fig2G
Control	Unloaded HHT	Loaded HHT
27298.5	97180.9	55718.7
23705	54687	40067.2
44052.8	119826	40690.5
44767.2	69166.4
25316.8	83198.4
27599.2
34497.2

[truncated: 44 more sheets: Fig 2H, FigS2C, Fig3D, Fig3G, Fig 3I, Fig4B, Fig4E, Fig4F, Fig S3B, FigS4b, FigS4c, Fig S5B, Fig S6A, Fig S6B, Fig S6C, Fig S6D, FigS7b, FigS7c, FigS7e, FigS7f …]
